# Supplementary material for: Data on the diagnosis of the management of the primary waste from electrical and electronic equipment in health care institutions in Barranquilla, Colombia
Source: Data Brief. 2020 Aug 27;32:106236. doi: 10.1016/j.dib.2020.106236 (PMC7476238; doi:10.1016/j.dib.2020.106236)
Supplement: Supplementary file 2 [file mmc2.xml]

<?xml version="1.0" encoding="utf-8" standalone="no"?>
<data>
  <datasets>
    <author>fabioar20@hotmail.com</author>
    <type>1</type>
    <dataset>
      <name>Data on the diagnosis of management of the primary wastes of electrical and electronic equipment in the health care institutions in Barranquilla, Colombia</name>
      <caption />
      <description>The data collection is the result of an administered standardized and structured questionnaire to 60 health care institutions located in Barranquilla – Colombia. Those were divided by clinics, odontological and ophthalmological centers.</description>
      <filetype>
        <name />
      </filetype>
      <filesize />
      <source>0</source>
      <sourcename>Original Data</sourcename>
      <access>
        <type>1</type>
        <name>Data available in data repository</name>
        <reponame>Mendeley Data</reponame>
        <PersistentId>10.17632/st5g3fw8bx.2</PersistentId>
        <deeplinkurl>https://data.mendeley.com/datasets/st5g3fw8bx/2</deeplinkurl>
      </access>
    </dataset>
  </datasets>
</data>
