# Supplementary material for: Data on the diagnosis of the management of the primary waste from electrical and electronic equipment in health care institutions in Barranquilla, Colombia
Source: Data Brief. 2020 Aug 27;32:106236. doi: 10.1016/j.dib.2020.106236 (PMC7476238; doi:10.1016/j.dib.2020.106236)
Supplement: Supplementary file 3 [file mmc3.xlsx]

## Sheet: Figure 1a
Places	Number of places surveyed
Hospitals and clinics	40
Odontological centers	10
Ophthalmologic center	10
Figure 1a
Equipment	Hospitals and clinics	Frecuency Percentage
Vital Signs Monitor	40	100
Centrifuges	32	80
X-ray scanner	40	100
Microscope	26	65
Digital termometer	40	100
Freezer	32	80
Electrosurgery	34	85
Electrocardiograph	40	100
Defibrillator	40	100
Incubator	28	70
Autoclave	34	85
Infusion system	40	100
Anaesthetic vaporizers	38	95
Ultrasound machine	28	70
Mechanical ventilator	34	85
Pulse oximeter	40	100
Doppler fetal monitor	28	70
Medical scales	38	95
Wrist monitor	40	100
Medical lamps	40	100
Serological water bath	32	80
Hematological analytical equipment	36	90
Suction unit	40	100
Anesthesia machines	40	100
Curing light	20	50
Radiology equipment	6	15

## Sheet: Figure 1b
Figure 1b
Equipment	Number of odontological centers	Frecuency percentage
Dental unit	10	100
Dental compressor	10	100
high and low speed handpiece	10	100
Apical localizator	6	60
Dental and panoramic radiology equipment	8	80
Autoclave	8	80
Curing light	10	100
Dental ultrasound machine	8	80
Saliva and Blood suction equipment	10	100
Dental amalgamator	4	40
Dental anesthesia equipment	10	100
Odontological centers	10

## Sheet: Figure 1c
Ophthalmological centers	10
Figure 1c
Equipment	Number of ophthalmological centers	Frecuency percentage
Ophthalmologic projector	8	80
Pupillometer	8	80
Tonometer	10	100
Lensometer	10	100
Keratometry	10	100
Slit lamp	10	100
Indirect Ophthalmoscope	10	100
Retinoscope	10	100
Ophthalmoscope	10	100

## Sheet: Figure 2
Figure 2
Equipment	No. Hospitals and clinics	% Frecuency H. and C.	No. Odontological centers	% Frecuency Odontological centers	No. Ophthalmologic center	% Frecuency Ophthalmologic C.
Medical lamp	34	85	10	100	10	100
Lamps and LEDs	38	95	10	100	10	100
Computer	40	100	10	100	10	100
Electrical and electronic tools	22	55	4	40	6	60
Devices with screens	40	100	10	100	10	100
Small domestic appliances	30	75	2	20	2	20
Roof lamps	40	100	10	100	10	100
Diagnostic equipment	32	80	4	40	8	80
Other	14	35	0	0	0	0
Places	Number of places surveyed
Hospitals and clinics	40
Dental centers	10
Ophthalmologic center	10

## Sheet: Figure 3a-d
Figure 3a
Answer	Number of centers hospitals and clinics	%
Yes	20	50
No	20	50
Figure 3b
Answer	Number of odontological centers	%
Yes	2	20
No	8	80
Figure 3c
Answer	Number of ophthalmological centers	%
Yes	6	60
No	4	40
Figure 3d
Answer	Total amount of health centers	%
Yes	28	46.6667
No	32	53.3333

## Sheet: Figure 4
Hospital and clinics	40
Figure 4
Range of amount generated	Number of centers hospitals and clinics	%
0-20	0	0
21-40	0	0
41-80	10	25
81-120	4	10
121-150	14	35
Otra cantidad	12	30

## Sheet: Figure 5a-d
Figure 5a
Answer	Number of centers hospitals and clinics	%
Yes	28	70
No	12	30
Figure 5b
Answer	Number of odontological centers	%
Yes	2	20
No	8	80
Figure 5c
Answer	Number of ophthalmological centers	%
Yes	6	60
No	4	40
Figure 5d
Answer	Total amount of health centers	%
Yes	36	60
No	24	40

## Sheet: Figure 6a-d
Figure 6a
Type of storage	N° Hospital and Clinics	%
Containers	12	24.4898
Open air	14	28.5714
Plastic bags	12	24.4898
Cardboard boxes	3	6.12245
Special plastic	8	16.3265
Figure 6b
Type of storage	N° odontological centers	%
Containers	2	22.2222
Open air	0	0
Plastic bags	5	55.5556
Cardboard boxes	2	22.2222
Special plastic	0	0
Figure 6c
Type of storage	N° ophthalmological centers	%
Containers	2	15.3846
Open air	1	7.69231
Plastic bags	5	38.85
Cardboard boxes	3	23.0769
Special plastic	2	15
Figure 6d
Type of storage	Global	%
Containers	16	22.5352
Open air	15	21.1268
Plastic bags	22	30.9859
Cardboard boxes	8	11.2676
Special plastic	10	14.07

## Sheet: Figura 7a-d
Figure 7a
Difficulty	N° hospital and clinic	%
Little space to store	17	32.6923
Carrying Equipment	14	26.9231
Size of the equipment	9	17.3077
None	9	17.3077
Brittleness of equipment	3	5.76923
Figure 7b
Difficulty	N° odontological centers	%
Little space to store	10	66.6667
Carrying Equipment	3	20
Size of the equipment	2	13.3333
None	0	0
Brittleness of equipment	0	0
Figure 7c
Difficulty	N° ophthalmological centers	%
Little space to store	5	38.4615
Carrying Equipment	5	38.4615
Size of the equipment	0	0
None	3	23.08
Brittleness of equipment	0	0
Figure 7d
Difficulty	Global	%
Little space to store	32	40
Carrying Equipment	22	27.5
size of the equipment	11	13.75
None	12	15
Brittleness of equipment	3	3.75

## Sheet: Figura 8a-d
Figure 8a
Type of final arrangement	N° hospital and clinic	%
Return to suppliers	18	18.5567
Parts reuse	17	17.5258
Donation	17	17.5258
Scrapping	15	15.4639
Post-concumption plan	13	13.49
Equipment sales	11	11.43
Cleanliness operator	3	3
Reciclyng	3	3
Figure 8b
Type of final arrangement	N° odontological centers	%
Return to suppliers	4	16.6667
Parts reuse	5	20.8333
Donation	5	20.83
Scrapping	0	0
Post-concumption plan	4	16.67
Equipment sales	3	12.5
Cleanliness operator	0	0
Reciclyng	3	12.5
Figure 8c
Type of final arrangement	N° ophthalmological centers	%
Return to suppliers	5	20.8333
Parts reuse	5	20.8333
Donation	5	20.8333
Scrapping	0	0
Post-concumption plan	3	12.67
Equipment sales	4	16.84
Cleanliness operator	1	4
Reciclyng	1	4
Figure 8d
Type of final arrangement	Global	%
Return to suppliers	27	18.75
Parts reuse	27	18.75
Donation	27	18.75
Scrapping	15	10.28
Post-concumption plan	20	13.67
Equipment sales	17	11.8
Cleanliness operator	4	3
Reciclyng	7	5

[truncated: 1 more sheets: Figura 9a-b]
